# Supplementary material for: The molecular biology and HPV drug responsiveness of cynomolgus macaque papillomaviruses support their use in the development of a relevant in vivo model for antiviral drug testing
Source: PLoS One. 2019 Jan 25;14(1):e0211235. doi: 10.1371/journal.pone.0211235 (PMC6347367; doi:10.1371/journal.pone.0211235)
Supplement: S1 Table — (XLSX) [file pone.0211235.s004.xlsx]

## Sheet: MfPV_1
Clone no.	PCR praimers (UPM = Universal Primer A MixSMARTer® RACE 5’/3’ Kit (Takara))	GSP binding site(s) by GenBank acc no. EF028290.1	cloned MfPV1 nts (by GenBank acc no. EF028290.1)	coding potential
162	UPM+MfPV1_3161_R	3187	576-721^3058-3187	E1^E4
167	UPM+MfPV1_3161_R	3187	598-721^3058-3187	E1^E4
164	UPM+MfPV1_3161_R	3187	617-721^3058-3187	E1^E4
566	UPM+MfPV1_3161_R	3187	441-721^3058-3187	E1^E4
574	UPM+MfPV1_3161_R	3187	446-721^3058-3187	E1^E4
530	UPM+MfPV1_3161_R	3187	538-721^2412-3187	E2
529	UPM+MfPV1_3161_R	3187	596-721^2412-3187	E2
504	UPM+MfPV1_3161_R	3187	666-721^2412-3187	E2
516	UPM+MfPV1_3161_R	3187	666-721^2412-3187	E2
532	UPM+MfPV1_3161_R	3187	2544-3187	E2C
552	UPM+MfPV1_3161_R	3187	2544-3187	E2C
576	UPM+MfPV1_3161_R	3187	2779-3187	E2C
514	UPM+MfPV1_3161_R	3187	270-721^3058-3187	E7, E1^E4
557	UPM+MfPV1_3161_R	3187	270-721^3058-3187	E7, E1^E4
581	UPM+MfPV1_3161_R	3187	298-721^3058-3187	E7, E1^E4
570	UPM+MfPV1_3161_R	3187	343-721^3058-3187	E7, E1^E4
565	UPM+MfPV1_3161_R	3187	363-721^3058-3187	E7, E1^E4
579	UPM+MfPV1_3161_R	3187	?-721^3058-3187
906	UPM+MfPV1_684_R	711	146-711	E7
919	UPM+MfPV1_684_R	711	270-711	E7
922	UPM+MfPV1_684_R	711	270-711	E7
925	UPM+MfPV1_684_R	711	270-711	E7
928	UPM+MfPV1_684_R	711	270-711	E7
933	UPM+MfPV1_684_R	711	270-711	E7
909	UPM+MfPV1_684_R	711	42-711	E7
910	UPM+MfPV1_684_R	711	75-711	E7
901	UPM+MfPV1_684_R	711	270-711	E7
903	UPM+MfPV1_684_R	711	324-711	E7
883	UPM+MfPV1_1064_R	1064	539-1064	E1, E2
826	UPM+MfPV1_1064_R	1064	7398-1064	E6, E7, E1, E2
825	UPM+MfPV1_1064_R	1064	7573-1064	E6, E7, E1, E2
801	UPM+MfPV1_872_R	872	7582-872	E6, E7, E1, E2
802	UPM+MfPV1_872_R	872	7582-872	E6, E7, E1, E2
803	UPM+MfPV1_872_R	872	7582-872	E6, E7, E1, E2
804	UPM+MfPV1_872_R	872	7582-872	E6, E7, E1, E2
805	UPM+MfPV1_872_R	872	7582-872	E6, E7, E1, E2
839	UPM+MfPV1_1064_R	1064	23-1064	E7, E1, E2
850	UPM+MfPV1_1064_R	1064	78-1064	E7, E1, E2
901	MfPV1_862_F + MfPV1_3161_R	862, 3187	862-1101^2412-3187	E8-E1
902	MfPV1_862_F + MfPV1_3161_R	862, 3187	862-1101^2412-3187	E8-E1
931	MfPV1_862_F + MfPV1_3161_R	862, 3187	862-1101^3058-3187	E8-E2
932	MfPV1_862_F + MfPV1_3161_R	862, 3187	862-1101^3058-3187	E8-E2

## Sheet: MfPV_5
Clone no.	PCR praimers (UPM = Universal Primer A MixSMARTer® RACE 5’/3’ Kit (Takara))	GSP binding site(s) by GenBank acc no. EF558843.1	cloned MfPV5 nts by GenBank acc no. EF558843.1	coding potential (E6*I = 1-123^341-385; E6*II = 1-123^3237-3269
324	UPM+MfPV5_3366_R	3391	7982-819^2588-3391	E6, E7, E2
325	UPM+MfPV5_3366_R	3391	7982-819^2588-3391	E6, E7, E2
327	UPM+MfPV5_3366_R	3391	7982-819^2588-3391	E6, E7, E2
27	UPM+MfPV5_3366_R	3391	?-123^341-819^2588-	E6*I, E7, E2
8	UPM+MfPV5_3366_R	3391	7982-123^341-819^2588-	E6*I, E7, E2
18	UPM+MfPV5_3366_R	3391	7982-123^341-819^2588-	E6*I, E7, E2
24	UPM+MfPV5_3366_R	3391	7982-123^341-819^2588-	E6*I, E7, E2
31	UPM+MfPV5_3366_R	3391	7982-123^341-819^2588-	E6*I, E7, E2
32	UPM+MfPV5_3366_R	3391	7982-123^341-819^2588-	E6*I, E7, E2
19	UPM+MfPV5_3366_R	3391	7982-123^341-819^2588-	E6*I, E7, E2
25	UPM+MfPV5_3366_R	3391	7982-123^341-819^2588-	E6*I, E7, E2
1	UPM+MfPV5_3366_R	3391	7982-123^341-819^2588-	E6*I, E7, E2
332	UPM+MfPV5_3366_R	3391	7982-123^341-819^2588-3391	E6*I, E7, E2
336	UPM+MfPV5_3366_R	3391	7982-123^341-819^2588-3391	E6*I, E7, E2
337	UPM+MfPV5_3366_R	3391	7982-123^341-819^2588-3391	E6*I, E7, E2
339	UPM+MfPV5_3366_R	3391	7982-123^341-819^2588-3391	E6*I, E2
338	UPM+MfPV5_3366_R	3391	7984-123^341-819^2588-3391	E6*I, E2
343	UPM+MfPV5_3366_R	3391	7534-123^341-819^3237-3391	E6*I, E1^E4
347	UPM+MfPV5_3366_R	3391	7534-123^341-819^3237-3391	E6*I, E1^E4
45	UPM+MfPV5_3366_R	3391	2225-3391	E2
217	UPM+MfPV5_3366_R	3391	47-819^3237-3391	E7, E1^E4
208	UPM+MfPV5_3366_R	3391	7982-819^3237-3391	E6, E7, E1^E4
211	UPM+MfPV5_3366_R	3391	7982-819^3237-3391	E6, E7, E1^E4
219	UPM+MfPV5_3366_R	3391	7982-819^3237-3391	E6, E7, E1^E4
220	UPM+MfPV5_3366_R	3391	7982-819^3237-3391	E6, E7, E1^E4
50	UPM+MfPV5_3366_R	3391	7982-819^3237-3391	E6, E7, E1^E4
53	UPM+MfPV5_3366_R	3391	7982-819^3237-3391	E6, E7, E1^E4
55	UPM+MfPV5_3366_R	3391	7982-819^3237-3391	E6, E7, E1^E4
56	UPM+MfPV5_3366_R	3391	7982-819^3237-3391	E6, E7, E1^E4
360	UPM+MfPV5_3366_R	3391	47-123^341-819^3237-3391	E6*I, E1^E4
357	UPM+MfPV5_3366_R	3391	7982-123^341-819^3237-3391	E6*I, E1^E4
363	UPM+MfPV5_3366_R	3391	7982-123^341-819^3237-3391	E6*I, E1^E4
67	UPM+MfPV5_3366_R	3391	47-123^341-819^3237-3391	E6*I, E7, E1^E4
70	UPM+MfPV5_3366_R	3391	7982-123^341-416^465-819^3237-3391
65	UPM+MfPV5_3366_R	3391	7982-123^341-819^3237-3391	E6*I, E7, E1^E4
66	UPM+MfPV5_3366_R	3391	7982-123^341-819^3237-3391	E6*I, E7, E1^E4
69	UPM+MfPV5_3366_R	3391	7982-123^341-819^3237-3391	E6*I, E7, E1^E4
78	UPM+MfPV5_3366_R	3391	392-819^3237-3391	E7, E1^E4
75	UPM+MfPV5_3366_R	3391	411-819^3237-3391	E7, E1^E4
76	UPM+MfPV5_3366_R	3391	411-819^3237-3391	E7, E1^E4
74	UPM+MfPV5_3366_R	3391	2838-3391
84	UPM+MfPV5_3366_R	3391	462-819^3237-3391	E7, E1^E4
88	UPM+MfPV5_3366_R	3391	462-819^3237-3391	E7, E1^E4
91	UPM+MfPV5_3366_R	3391	671-819^3237-3391	E1^E4
92	UPM+MfPV5_3366_R	3391	694-819^3237-3391	E1^E4
93	UPM+MfPV5_3366_R	3391	7982-123^3237-3391	E6*II
94	UPM+MfPV5_3366_R	3391	7982-123^3237-3391	E6*II
380	UPM+MfPV5_1287_R	1313	7982-1313	E6*I, E7, E1, E2
381	UPM+MfPV5_1287_R	1313	7982-1313	E6*I, E7, E1, E2
382	UPM+MfPV5_1287_R	1313	7982-1313	E6*I, E7, E1, E2
384	UPM+MfPV5_1287_R	1313	7982-1313	E6*I, E7, E1, E2
370	UPM+MfPV5_1287_R	1313	7982-123^341-1313	E6*I, E7, E1, E2
371	UPM+MfPV5_1287_R	1313	7982-123^341-1313	E6*I, E7, E1, E2
368	UPM+MfPV5_1287_R	1313	7982-123^341-1313	E6*I, E7, E1, E2
376	UPM+MfPV5_1287_R	1313	7982-123^341-1313	E6*I, E7, E1, E2
377	UPM+MfPV5_1287_R	1313	7982-123^341-1313	E6*I, E7, E1, E2
378	UPM+MfPV5_1287_R	1313	7982-123^341-1313	E6*I, E7, E1, E2
379	UPM+MfPV5_1287_R	1313	7982-123^341-1313	E6*I, E7, E1, E2
1	MfPV5_seq2319 + MfPV5_3366_R	1068, 3391	1068-1235^2588-3391	E8-E1
2	MfPV5_seq2319 + MfPV5_3366_R	1068, 3391	1068-1235^2588-3391	E8-E1
18	MfPV5_seq2319 + MfPV5_3366_R	1068, 3391	1068-1235^3237-3391	E8-E2
19	MfPV5_seq2319 + MfPV5_3366_R	1068, 3391	1068-1235^3237-3391	E8-E2

## Sheet: MfPV8
Clone no.	PCR praimers (UPM = Universal Primer A MixSMARTer® RACE 5’/3’ Kit (Takara))	GSP binding site(s) by GenBank acc no. EF558842.1	cloned MfPV8 nts by GenBank acc no. EF558842.1	coding potential
120	UPM+MfPV8_3404_R	3404	238-777^3219-3404	E7, E1^E4
114	UPM+MfPV8_3404_R	3404	239-777^3219-3404	E7, E1^E4
115	UPM+MfPV8_3404_R	3404	242-777^3219-3404	E7, E1^E4
141	UPM+MfPV8_3404_R	3404	2939-3404
143	UPM+MfPV8_3404_R	3404	2939-3404
123	UPM+MfPV8_3404_R	3404	337-777^3219-3404	E7, E1^E4
102	UPM+MfPV8_3404_R	3404	339-1037^2570-3404	E7, E2
122	UPM+MfPV8_3404_R	3404	347-777^3219-3404	E7, E1^E4
124	UPM+MfPV8_3404_R	3404	347-777^3219-3404	E7, E1^E4
137	UPM+MfPV8_3404_R	3404	347-777^3219-3404	E7, E1^E4
132	UPM+MfPV8_3404_R	3404	434-777^3219-3404	E7, E1^E4
133	UPM+MfPV8_3404_R	3404	435-777^3219-3404	E7, E1^E4
136	UPM+MfPV8_3404_R	3404	435-777^3219-3404	E7, E1^E4
140	UPM+MfPV8_3404_R	3404	471-777^3219-3404	E1^E4
142	UPM+MfPV8_3404_R	3404	487-777^3219-3404	E1^E4
425	UPM+MfPV8_1268_R	1294	7996-1022^1264-1294	E6, E7
426	UPM+MfPV8_1268_R	1294	7996-1022^1264-1294	E6, E7
427	UPM+MfPV8_1268_R	1294	7996-1022^1264-1294	E6, E7
428	UPM+MfPV8_1268_R	1294	7996-1022^1264-1294	E6, E7
469	UPM+MfPV8_1268_R	1294	7996-462^3300-3317^1254-1294	E6
470	UPM+MfPV8_1268_R	1294	7996-462^3300-3317^1254-1294	E6
471	UPM+MfPV8_1268_R	1294	7996-462^3300-3317^1254-1294	E6
473	UPM+MfPV8_1268_R	1294	7996-462^3300-3317^1254-1294	E6
97	UPM+MfPV8_3404_R	3404	7996-777^2570-3404	E6, E7, E2
99	UPM+MfPV8_3404_R	3404	7996-777^2570-3404	E6, E7, E2
104	UPM+MfPV8_3404_R	3404	7996-777^2570-3404	E6, E7, E2
105	UPM+MfPV8_3404_R	3404	7996-777^3219-3404	E6, E7, E1^E4
106	UPM+MfPV8_3404_R	3404	7996-777^3219-3404	E6, E7, E1^E4
107	UPM+MfPV8_3404_R	3404	7996-777^3219-3404	E6, E7, E1^E4
108	UPM+MfPV8_3404_R	3404	7996-777^3219-3404	E6, E7, E1^E4
109	UPM+MfPV8_3404_R	3404	7996-777^3219-3404	E6, E7, E1^E4
110	UPM+MfPV8_3404_R	3404	7996-777^3219-3404	E6, E7, E1^E4
111	UPM+MfPV8_3404_R	3404	7996-777^3219-3404	E6, E7, E1^E4
112	UPM+MfPV8_3404_R	3404	7996-777^3219-3404	E6, E7, E1^E4
603	MfPV8_84_F+ MfPV8_1268_R	84, 1294	84-1202^1237-1294	E6,E7
601	MfPV8_84_F+ MfPV8_1268_R	84, 1294	84-1202^1241-1294	E6,E7
602	MfPV8_84_F+ MfPV8_1268_R	84, 1294	84-1294	E6, E7, E1
604	MfPV8_84_F+ MfPV8_1268_R	84, 1294	84-1294	E6, E7, E1
625	MfPV8_84_F+ MfPV8_1268_R	84, 1294	84-819^1247-1294	E6,E7
626	MfPV8_84_F+ MfPV8_1268_R	84, 1294	84-858^1267-1294	E6,E7
627	MfPV8_84_F+ MfPV8_1268_R	84, 1294	84-861^1267-1294	E6,E7
628	MfPV8_84_F+ MfPV8_1268_R	84, 1294	84-861^1269-1294	E6,E7
150	UPM+MfPV8_3404_R	3404	918-1037^3219-3404
147	UPM+MfPV8_3404_R	3404	934-1037^3219-3404
146	UPM+MfPV8_3404_R	3404	944-1037^3219-3404
149	UPM+MfPV8_3404_R	3404	967-1037^3219-3404
33	pMC-MfPV8-seq6 + MfPV8_3404_R	1157, 3404	1157-1196^2570-3404	E8-E1
34	pMC-MfPV8-seq6 + MfPV8_3404_R	1157, 3404	1157-1196^2570-3404	E8-E1
67	pMC-MfPV8-seq6 + MfPV8_3404_R	1157, 3404	1157-1196^2570-3404	E8-E1
70	pMC-MfPV8-seq6 + MfPV8_3404_R	1157, 3404	1157-1196^2570-3404	E8-E1
49	pMC-MfPV8-seq6 + MfPV8_3404_R	1157, 3404	1157-1196^3219-3404	E8-E2
50	pMC-MfPV8-seq6 + MfPV8_3404_R	1157, 3404	1157-1196^3219-3404	E8-E2
