# Supplementary material for: The molecular biology and HPV drug responsiveness of cynomolgus macaque papillomaviruses support their use in the development of a relevant in vivo model for antiviral drug testing
Source: PLoS One. 2019 Jan 25;14(1):e0211235. doi: 10.1371/journal.pone.0211235 (PMC6347367; doi:10.1371/journal.pone.0211235)
Supplement: S2 Table — (XLSX) [file pone.0211235.s005.xlsx]

## Sheet: MfPV_5
Clone no.	GSP	3'RACE product MfPV5 nts by GenBank acc no. EF558843.1 järgi
409	MfPV5_3845_F	3845-4312
410	MfPV5_3845_F	3845-4310
411	MfPV5_3845_F	3845-4313
412	MfPV5_3845_F	3845-4310
413	MfPV5_3845_F	3845-4312

## Sheet: MfPV8
Clone no.	GSP	3'RACE product MfPV8 nts by GenBank acc no. EF558842.1
401	MfPV8_3853_F	3853-4299
402	MfPV8_3853_F	3853-4299
403	MfPV8_3853_F	3853-4301
404	MfPV8_3853_F	3853-4303

## Sheet: MFPV_1
Clone no.	GSP	Cloned 3'RACE product MfPV1 nts by GenBank acc no. EF028290.1 järgi
401	MfPV1_3848_F	3848-4185
402	MfPV1_3848_F	3848-4189
